# Supplementary material for: Emergency Medicine Residency Applicant Characteristics Associated with Measured Adverse Outcomes During Residency
Source: West J Emerg Med. 2017 Dec 21;19(1):106–11. doi: 10.5811/westjem.2017.11.35007 (PMC5785175; doi:10.5811/westjem.2017.11.35007)
Supplement: Supplementary file 3 [file wjem-19-106-s003.xlsx]

## Sheet: Sheet 1 - Summary of Significan
Summary of Significant Results
	DNF	Letter of Deficiency	Letter of Remediation	Extend Residency	Composite of all 4
Prior Career (n=259)	gni		13.8% vs 4.7% p=.021		27.3% vs 15.5%; p=.034
Leave of Absence (n=260)	29.4% vs 1.2%; p < .001	35.3% vs 7.0%; p=.002	29.4% vs. 5.8%; p= .004	52.9% vs. 1.6%; p<.001	94.1% vs. 13.6%; p <.001
Failure to send Thank you (n=251)		13.2% vs 5.5%; p = .033	9.5% vs. 3.5%; p = .047		25.5% vs. 12.4%; p=.008
Red Flags in Clerkship (n=71)	50% vs 0% (but it is 2 out of 4); p=.002	50% vs 0% (but it is 2 out of 4); p=.002	50% vs 3.1% ; p =.015		100% vs. 6%; p <.001
Exam PGY1 (n=227)		.65 (.63,.71) vs .69 (.64,.74); p = .043	.61 (.59,.66) vs .69 (.65, .74) p < .001		.65 (.61,.71) vs .69 (.65, .74) p = .002
Exam PGY2 (n=204)			.68 (.663, .728) vs. .76 (.72,.79); p < .001		.72 (.67, .77) vs. .76 (.725,.795); p = .001
Exam PGY3 (n=184)			.755 (.685,.78) vs .80 (.77,.84); p < .001		.76 (.718,.813) vs .80 (.77,.84); p = .002
